# Supplementary material for: Knockdown of METTL16 disrupts learning and memory by reducing the stability of MAT2A mRNA
Source: Cell Death Discov. 2022 Oct 28;8:432. doi: 10.1038/s41420-022-01220-0 (PMC9616879; doi:10.1038/s41420-022-01220-0)
Supplement: Supplementary file 5 — Supplementary table 1 [file 41420_2022_1220_MOESM5_ESM.xls]

## Sheet: Sheet1
Supplementary Table 1. The identified parameters and instructions used for MASCOT searches.
Item	Value
Enzyme	Trypsin
Max Missed Cleavages	2
Fixed modifications	Carbamidomethyl (C), TMT 6plex (N-term), TMT 6plex (K)
Variable modifications	Oxidation (M), TMT 6plex (Y)
Peptide Mass Tolerance	± 20 ppm
Fragment Mass Tolerance	0.1Da
Database pattern	Decoy
Peptide FDR	≤0.01
Database	Swissprot_mouse_17042_20200217
Protein Quantification	The protein ratios are calculated as the median of only unique peptides of the protein.
Experimental Bias	Normalizes all peptide ratios by the median protein ratio. The median protein ratio should be 1 after the normalization.
